# Supplementary material for: Newly identified risk factors for MRSA carriage in The Netherlands
Source: PLoS One. 2017 Nov 30;12(11):e0188502. doi: 10.1371/journal.pone.0188502 (PMC5708665; doi:10.1371/journal.pone.0188502)
Supplement: S2 Text — (TXT) [file pone.0188502.s002.txt]

N214 - ST398 but without professional contact with pigs/veal calves or other farm animals
N45 - Hospitalization within household
N123 - Chronic disease

C11A - At least one foreign parent
C80A - Screened as part of a contact tracing but not found to be a MRSA carrier at the time
N136 - Ambulatory care received
N81  - Antibiotic use in last 12 months


1                                                          The SAS System                               11:16 Monday, August 8, 2016

1          ;*';*";*/;quit;run;
2          OPTIONS PAGENO=MIN;
3          %LET _CLIENTTASKLABEL='Logistic Regression ';
4          %LET _CLIENTPROJECTPATH='I:\MUO\Onderdeel D\Case control analyse\SAS\SAS EG7\Case control analysis v5.egp';
5          %LET _CLIENTPROJECTNAME='Case control analysis v5.egp';
6          
7          ODS _ALL_ CLOSE;
8          ODS PROCTITLE;
9          OPTIONS DEV=ACTIVEX;
10         GOPTIONS XPIXELS=0 YPIXELS=0;
11         FILENAME EGSR TEMP;
12         ODS tagsets.sasreport13(ID=EGSR) FILE=EGSR
13             STYLE=HtmlBlue
14             STYLESHEET=(URL="file:///C:/Program%20Files/SASHome/SASEnterpriseGuide/7.1/Styles/HtmlBlue.css")
15             NOGTITLE
16             NOGFOOTNOTE
17             GPATH=&sasworklocation
18             ENCODING=UTF8
19             options(rolap="on")
20         ;
NOTE: Writing TAGSETS.SASREPORT13(EGSR) Body file: EGSR
21         
22         GOPTIONS ACCESSIBLE;
23         /* -------------------------------------------------------------------
24            Code generated by SAS Task
25         
26            Generated on: Monday, August 08, 2016 at 5:02:56 PM
27            By task: Logistic Regression
28         
29            Input Data: Local:WORK.FILTER_FOR_QUERY_FOR_FILTER_FOR_
30            Server:  Local
31            ------------------------------------------------------------------- */
32         ODS GRAPHICS ON;
33         
34         %_eg_conditional_dropds(WORK.SORTTempTableSorted);
35         /* -------------------------------------------------------------------
36            Sort data set Local:WORK.FILTER_FOR_QUERY_FOR_FILTER_FOR_
37            ------------------------------------------------------------------- */
38         
39         PROC SQL;
40         	CREATE VIEW WORK.SORTTempTableSorted AS
41         		SELECT T.Rx, T.N45, T.N214, T.N123, T.C11A, T.C80A, T.N136, T.N81
42         	FROM WORK.FILTER_FOR_QUERY_FOR_FILTER_FOR_ as T
43         ;
NOTE: SQL view WORK.SORTTEMPTABLESORTED has been defined.
44         QUIT;
NOTE: PROCEDURE SQL used (Total process time):
      real time           0.01 seconds
      cpu time            0.01 seconds
      

45         TITLE;
46         TITLE1 "Logistic Regression Results";
47         FOOTNOTE;
48         FOOTNOTE1 "Generated by the SAS System (&_SASSERVERNAME, &SYSSCPL) on %TRIM(%QSYSFUNC(DATE(), NLDATE20.)) at
48       ! %TRIM(%SYSFUNC(TIME(), TIMEAMPM12.))";
49         PROC LOGISTIC DATA=WORK.SORTTempTableSorted
50         		PLOTS(ONLY)=ALL
2                                                          The SAS System                               11:16 Monday, August 8, 2016

51         	;
52         	MODEL Rx (Event = 'MUO    ')=N45 N214 N123 C11A C80A N136 N81		/
53         		SELECTION=BACKWARD
54         		SLS=0.05
55         		INCLUDE=0
56         		LACKFIT
57         		RSQUARE
58         		LINK=LOGIT
59         	;
60         RUN;

NOTE: PROC LOGISTIC is modeling the probability that Rx='MUO'.
NOTE: Convergence criterion (GCONV=1E-8) satisfied in Step 0.
NOTE: Convergence criterion (GCONV=1E-8) satisfied in Step 1.
NOTE: Convergence criterion (GCONV=1E-8) satisfied in Step 2.
NOTE: Convergence criterion (GCONV=1E-8) satisfied in Step 3.
NOTE: There were 899 observations read from the data set WORK.FILTER_FOR_QUERY_FOR_FILTER_FOR_.
NOTE: There were 899 observations read from the data set WORK.SORTTEMPTABLESORTED.
NOTE: PROCEDURE LOGISTIC used (Total process time):
      real time           2.97 seconds
      cpu time            1.06 seconds
      

61         QUIT;
62         
63         /* -------------------------------------------------------------------
64            End of task code
65            ------------------------------------------------------------------- */
66         RUN; QUIT;
67         %_eg_conditional_dropds(WORK.SORTTempTableSorted);
NOTE: View WORK.SORTTEMPTABLESORTED has been dropped.
NOTE: PROCEDURE SQL used (Total process time):
      real time           0.00 seconds
      cpu time            0.00 seconds
      

68         TITLE; FOOTNOTE;
69         ODS GRAPHICS OFF;
70         
71         
72         GOPTIONS NOACCESSIBLE;
73         %LET _CLIENTTASKLABEL=;
74         %LET _CLIENTPROJECTPATH=;
75         %LET _CLIENTPROJECTNAME=;
76         
77         ;*';*";*/;quit;run;
78         ODS _ALL_ CLOSE;
79         
80         
81         QUIT; RUN;
82         
