# Supplementary material for: Newly identified risk factors for MRSA carriage in The Netherlands
Source: PLoS One. 2017 Nov 30;12(11):e0188502. doi: 10.1371/journal.pone.0188502 (PMC5708665; doi:10.1371/journal.pone.0188502)
Supplement: S1 Table — (XLSX) [file pone.0188502.s004.xlsx]

## Sheet: database for plosone
Rx	C11A	N45	C80A	N81	N123	N136	N214
Control	0	0	0	0	0	0	0
Control	0	1	0	0	0	0	1
Control	0	0	1	0	0	0	0
Control	0	0	0	0	0	0	0
Control	0	0	0	0	0	1	0
Control	0	0	0	1	0	0	0
Control	0	0	0	1	1	0	0
Control	0	0	0	0	1	0	0
Control	0	0	0	0	0	0	0
Control	0	0	0	1	0	0	0
Control	0	0	0	0	0	0	0
Control	0	0	0	0	0	0	0
Control	0	0	0	0	0	0	0
Control	0	1	0	0	0	1	0
Control	0	0	0	0	0	1	0
Control	0	0	0	0	0	0	0
Control	1	1	0	0	0	1	0
Control	0	0	0	0	0	0	0
Control	0	0	0	0	0	0	0
Control	0		0	0	0	1	0
Control	0	0	1	0	0	0	0
Control	0	0	0	0	0	0	0
Control	0	0	0	0	0	0	0
Control	0	0	0	0	0	0	0
Control	0	0	0	0	0	0	0
Control	0	0	0	0	0	0	0
Control	1	0	0	1	0	0	0
Control	0	0	0	0	0	0	0
Control	0	0	0	0	0	0	0
Control	0	0	0	0	0	0	0
Control	0	1	0	0	0	0	0
Control	1	1	0	1	0	0	0
Control	0	0	0	0	0	0	0
Control	0	0	0	0	0	0	0
Control	0	0	0	0	0	0	0
Control	0	1	0	1	1	1	0
Control	0	0	0	0	0	0	0
Control	0	0	0	0	0	0	0
Control	0	0	0	0	0	0	0
Control	0	1	0	1	0	0	0
Control	0	1	0	0	0	0	0
Control	1	0	0	0	1	0	0
Control	0	0	0	0	0	0	0
Control	0	0	0	0	1	0	0
Control	0	0	0	0	0	0	0
Control	1	0	0	0	1	0	0
Control	0	0	0	0	0	0	0
Control	0	1	0	0	0	0	0
Control	0	1	0	0	0	0	0
Control	0	0	0	0	0	0	0
Control	0	1	0	0	0	0	0
Control	0	0	0	0	0	0	0
Control	0	0	0	0	0	0	0
Control	0	0	0	0	0	0	0
Control	1	0	0	0	0	0	0
Control	0	1	0	0	1	0	0
Control	1	1	0	1	0	0	0
Control	0	0	0	0	0	0	0
Control	0	0	0	0	1	0	0
Control	0	0	0	0	0	0	0
Control	1	1	0	0	0	0	0
Control	0	0	0	0	1	0	0
Control	0	1	0	0	1	0	0
Control	0	1	0	0	0	1	0
Control	0	1	0	0	0	0	0
Control	1	0	0	0	0	0	0
Control	0	0	0	0	1	1	0
Control	0	0	0	0	0	0	0
Control	0	0	0	0		0	0
Control	0	1	0		0	1	0
Control	0	1	1	0	0	0	0
Control	0	0	0	0	0	0	0
Control	1	0	0	0	0	0	0
Control	0	1	0	0		0	0
Control	1	0	0	0	0	0	0
Control	0		0	0	1	0	0
Control	0	0	0	0	0	0	0
Control	0	0	0	0	1	0	0
Control	0	1	0	0	0	0	0
Control	0	0	0	0	0	1	0
Control	0	1	0	0	0	0	0
Control	0	0	0	0	0	0	0
Control	0	1	0	0	0	0	0
Control	0	0	0	1	0	0	0
Control	1	0	0	0	0	0	0
Control	0	0	0	1	0	0	0
Control	0	0	0	0	0	0	0
Control	1	0	0	1	0	0	0
Control	0	1	0	0	0	1	0
Control	0	0	0	0	0	1	0
Control	0	0	0	0	1	1	0
Control	0	0	0	0	0	0	0
Control	0	0	0	0	0	0	1
Control	0	0	0	0	0	0	0
Control	0	0	0	0	0	0	0
Control	0	0	0	1	1	0	0
Control	0	0	0	0	0	0	0
Control	0	0	0	0	0	0	0
Control	0	0	0	0	0	0	0
Control	0	0	0	0	0	0	0
Control	0	0	0	0	0	0	0
Control	0	0	0	0	0	0	0
Control	0	0	0	1	1	0	0
Control	0	0	0	0	0	0	0
Control	0	1	0	0	1	0	0
Control	0	0	0	1	0	0	0
Control	0	0	0	1	0	0	0
Control	0	1	0	0	0	0	0
Control	0	0	0	0	1	0	0
Control	0	0	0	1	0	0	0
Control	0	0	0	1	0	0	0
Control	0	0	0	0	0	0	0
Control	0	0	0	1	0	0	0
Control	0	0	0	0	0	0	0
Control	0	0	0	0	0	0	0
Control	0	0	0	0	0	0	0
Control	0	0	0	1	0	0	0
Control	0	1	0	1		0	0
Control	0	0	0	0	0	0	0
Control	0	1	0	1	0	1	0
Control	1	0	0	0	1	0	0
Control	0	0	0	0	0	0	0
Control	0	0	0	0	0	0
Control	0	0	0	0	0	0	0
Control	0	0	0	0	0	0	0
Control	0	1	0	1	1	0	0
Control	0	0	0	0	0	0	0
Control	0	1	0	0	0	0	0
Control	1	0	0	0	0	0	0
Control	0	1	0	0	0	0	0
Control	0	0	0	0	0	0	0
Control	0	0	0	0	1	0	0
Control	0	0	0	0	0	0	0
Control	0	0	0	0	0	0	0
Control	0	0	0	0	0	0	0
Control	0	0	1	1	0	0	0
Control	0	0	0	0	0	0	0
Control	0	0	0	0	0	1	0
Control	0	0	0	0	0	0	0
Control	0	0	0	0	0	0	0
Control	0	0	0	0	0	0	0
Control	0	0	0	0	0	0	0
Control	0	0	0	0	0	0	0
Control	0	0	0	0	0	0	0
Control	0	0	0	0	1	1	0
Control	0	0	0	0	0	0	0
Control	0	0	0	0	0	0
Control	0	0	0	0	0	0	0
Control	0	0	0	0	0	0	0
Control	0	0	0	0	0	1	0
Control	0	0	0	0	1	0	0
Control	0	0	0	1	0	0	0
Control	0	0	0	0	0	0	0
Control	0	0	0	0	0	0	0
Control	0	1	0	1	0	0	0
Control	0	0	0	0	0	0	0
Control	0	1	0	0	0	0	0
Control	0	0	0	0	1	0	0
Control	1	0	0	0	0	0	0
Control	0	1	0	0	0	0	0
Control	0	1	0	1	0	0	0
Control	0	1	0	0	0	0	0
Control	0	0	0	0	0	1	0
Control	0	0	0	1	0	0	0
Control	0	1	0	1	0	0	0
Control	1	1	0	0	0	1	0
Control	1	0	0	0	0	0	0
Control	1	1	0	0	0	0	0
Control	1	1	0	1	0	0	0
Control	0	0	0	0	0	0	0
Control	0		0	0	0	0	0
Control	0	0	0	1	0	0	0
Control	0	0	0	0	0	0	0
Control	0	0	0	0	0	0	0
Control	0	1	0	0	0	0	0
Control	0	0	0	1	0	0	0
Control	0	0	0	0	0	0	0
Control	0	0	0	0	1	0	1
Control	0	0	0	1	0	0	0
Control	0	0	0	0	0	0	0
Control	0	0	0	0	1	0	0
Control	0	0	0	0	0	0	0
Control	0	0	0	0	0	0	0
Control	0	0	0	0	0	0	0
Control	0	0	0	0	0	0	0
Control	1	0	0	0	0	0	0
Control	0	0	0	0	0	0	0
Control	0	1	0	0	0	1	0
Control	0	0	0	0	0	0	0
Control	0	1	0	0	0	0	0
Control	0	1	0	0	0		0
Control	0	1	0	1	1	1	0
Control	0	0	0	0	0	0	0
Control	1	1	0	0	0	0	0
Control	0	1	0	0	0	0	1
Control	0	0	0	1	0	0	0
Control	0	0	0	0	0	0	0
Control	0	0	0	0	1	0	0
Control	0	0	0	1	1	0	0
Control	0	0	0	1	0	0	0
Control	0	0	0	0	0	0	0
Control	0	0	0	0	0	0	0
Control	0	0	0	0	0	0	0
Control	0	0	0	0	0	0	0
Control	0	0	0	0	0	0	0
Control	0	1	0	1	0	0	1
Control	0	0	0	0	0	0	0
Control	0	0	0	0	0	0	0
Control	0	0	0	0	1	0	0
Control	0	0	0	0	0	0	0
Control	0	1	0	0	0	0	0
Control	1	0	0	0	0	0	0
Control	0	0	0	0	0	0	0
Control	0	0	0	0	0	1	0
Control	1	1	0	0	0	0	0
Control	0	0	0	0	0	0	0
Control	0		0	0	1	0	0
Control	0	0	0	1	0	0	0
Control	0	1	0	0	0	0	0
Control	0	0	0	1	0	0	0
Control	0	0	0	0	0	0	0
Control	0	0	0	0	0	1	0
Control	1	0	0	0	0	1	0
Control	0		0	0	1	0	0
Control	0	0	0	1	0	0	0
Control	1	0	0	0	0	0	0
Control	0	0	0	1	0	0	0
Control	0	0	0	0	0	0	0
Control	0	0	0	0	1	0	0
Control	0	0	0	0	0	0
Control	0	0	0	0	0	0	0
Control	0	0	0	1	0	0	0
Control	0	0	0	0	0	0	0
Control	0	1	0	0	0	0	0
Control	0	1	0	0	0	0	0
Control	0	0	0	1	0	0	0
Control	0	1	0	0	0	0	0
Control	0	0	0	0	0	0	0
Control	0	0	1	0	0	0	0
Control	1	0	0	0	1	0	0
Control	0	0	0	0	0	0	0
Control	0	0	0	0	0	1	0
Control	0	0	0	0	1	0	0
Control	1	0	0	0	0	0	0
Control	0	0	0	0	1	0	0
Control	0	0	0	0	0	0	0
Control	0	0	0	0	0	0	0
Control	0	0	0	0	1	0	0
Control	0	0	1	0	0	1	0
Control	0	0	0	0	0	0	0
Control	0	0	0	0	0	0	0
Control	0	0	0	1	1	0	0
Control	0	0	0	0	0	0	0
Control	1	0	0	0	1	0	0
Control	0	0	0	0	0	0	0
Control	0	1	1	1	0	0	0
Control	0	0	0	0	0	0	0
Control	0	0	0	1	1	0	0
Control	0	1	0	0	0	0	0
Control	0	0	0	0	1	0	0
Control	0	0	0	1	1	0	0
Control	0	0	0	0	1	0
Control	0	0	0	0	1	0	0
Control	0	0	0	0	1	0	0
Control	0	1	0	0	0	0	0
Control	0	0	0	0	0	0	0
Control	0	0	0	0	0	0	0
Control	0	0	0	0	0	0	0
Control	0	1	0	1	0	0	0
Control	0	0	0	0		1	1
Control	0	0	0	0	0	0	0
Control	0	1	1	1	0	0	0
Control	0	0	0	0	0	0	0
Control	0	0	1	0	0	0	0
Control	1	0	0	0	1	0	0
Control	0	0	0	0	0	0	0
Control	0	0	0	0	0	1	0
Control	0	1	0	1	1	0	0
Control	0	0	0	0	1	0	0
Control	0	0	0	1	0	0	0
Control	0	1	1	0	1	0	0
Control	0	0	0	0	0	0	0
Control	0	0	0	0	0	0	0
Control	0	0	0	0	0	0	0
Control	0	0	0	1	0	0	0
Control	0	0	0	0	0	1	0
Control	0	1	0	1	0	1	0
Control	0	0	0	1	0	0	0
Control	0	0	0	0	0	0	0
Control	0	1	0	1	0	0	0
Control	0	1	0	1	0	0	0
Control	0	0	0	1	1	0	0
Control	0	0	0	0	0	0	0
Control	0	0	0	0	0	0	0
Control	0	0	0	0	0	1	0
Control	1	1	0	0	0	1	0
Control	0	1	0	0	0	0	0
Control	0	0	0	0	1	0	0
Control	0	0	0	0	0	0	0
Control	0	1	0	1	1	0	0
Control	0	0	0	1	1	0	0
Control	0	0	0	0	0	0	0
Control	0	0	1	1	1	0	0
Control	1	0	0	0	0	0	0
Control	0	0	0	0	0	0	0
Control	0	0	0	1	0	0	0
Control	0	0	0	0	0	0	0
Control	0	0	0	0	0	0	0
Control	0	0	0	0	0	0	0
Control	0	1	0	0	0	0	0
Control	0	0	0	1	1	0	0
Control	0	0	0	0	0	0	0
Control	0	0	0	0	1	0	0
Control	0	0	0	1	1	0	0
Control	0	0	0	0	0	0	0
Control	1	1	0	0	0	0	0
Control	0	0	0	0	0	0	0
Control	0	0	0	0	0	0	0
Control	0	0	0	0	0	0	0
Control	1	0	0	0	0	0	0
Control	0	0	0	0	1	0	0
Control	0	0	0	0	0	0	0
Control	0	1	0	0	0	0	0
Control	0	0	0	0	0	0	0
Control	0	0	0	0	0	0	0
Control	0	0	0	0	0	0	0
Control	0	0	0	0	0	1	0
Control	0	1	0	0	1	1	1
Control	0	0	0	1	0	0	0
Control	0	0	0	0	0	0	0
Control	0	0	0	0	0	0	0
Control	0	0	0	0	1	0	0
Control	0	1	0	1	1	0	0
Control	0	1	0	0	0	0	0
Control	0	0	0	1	0	0	0
Control	0	0	0	0	0	0	0
Control	0	0	0	0	0	0	0
Control	0	0	0	0	0	0	0
Control	0	0	0	0	0	0	0
Control	0	0	1	0	0	0	0
Control	0	0	0	1	0	0	0
Control	0	0	0	0	0	0	0
Control	0	0	0	0	0	0	0
Control	0	1	0	0	0	0	0
Control	0	0	0	0	0	0	0
Control	1	0	0	1	1	0	0
Control	0	0	0	0	1	0	0
Control	0	1	0	1	1	1	0
Control	1	1	0	0	1	0	0
Control	0	0	0	0	0		0
Control	1	0	0	0	0	0	0
Control	0	1	0	0	0	0	0
Control	0	0	0	0	0	0	0
Control	0	0	0	0	1	0	0
Control	0	0	0	0	1	0	0
Control	0	0	0	0	0	0	0
Control	0	0	0	1	1	0	0
Control	0	0	0	0	0	0	0
Control	1	0	0	0	0	0	0
Control	0	0	0	1	1	0	1
Control	0	0	0	0	1	0	0
Control	0	0	0	0	0	0	0
Control	0	1	0	1	0	0	0
Control	0	1	0	0	0	1	0
Control	0	0	0	0	0	0	0
Control	0	0	0	0	0	0	0
Control	0		0	1	0	0	0
Control	0	0	0	0	0	0	0
Control	0	1	0	0	0	0	0
Control	0	0	0	1	1	0	0
Control	0	0	0	0	0	0	0
Control	1	0	0	0	0	0	0
Control	0	1	0	0	1	0
Control	0	0	0	0	0	0	0
Control	0	1	0	0	0	0	0
Control	0	0	0	0	0	0	0
Control	0	0	0	1	0	0	0
Control	0	0	0	0	1	0	0
Control	0	1	0	1	1	1	0
Control	0	0	0	0	0	0	0
Control	0	0	0	1	1	0	0
Control	0	0	0	0	0	0	0
Control	0	0	0	0	0	0	0
Control	0	0	0	0	0	0	0
Control	0	1	0	0	0	1	1
Control	0	0	0	0	0	0	0
Control	0	0	0	0	0	0	0
Control	0	1	0	0	0	1	0
Control	0	0	0	0	1	0	0
Control	0	0	0	1	1	0	0
Control	0	0	0	0	0	0	0
Control	1	0	0	0	0	0	0
Control	1	0	0	0	0	0	0
Control	0	0	1	1	1	0	0
Control	0	0	0	0	0	0	0
Control	0	1	0	0	0	0	0
Control	0	0	0	0	1	0	0
Control	0	0	0	0	0	0	0
Control	0	0	0	0	1	0	0
Control	0	1	1	0	0	0	0
Control	0	0	0	0	0	0	0
Control	0	1	0	1	1	0	0
Control	0	0	0	0	0	0	1
Control	0	0	1	1	0	0	0
Control	0	0	0	0	0	0	0
Control	0		0	1	0	0	0
Control	0	1	0	1	0	1	0
Control	0	0	0	0	0	0	0
Control	0	0	0	0	0	0	0
Control	1	0	0	1	0	0	0
Control	0	0	0	0	0	0	0
Control	0	0	0	0	0	0	0
Control	0	0	0	0	0	0	0
Control	0	0	0	0	0	0	0
Control	0	1	0	0	0	0	0
Control	1	0	0	0	0	0	0
Control	0	0	0	0	0	0	0
Control	0	0	0	0	0	0	0
Control	0	0	0		0	0	0
Control	0	1	0	1	0	0	0
Control	0	0	0	1	0	0	0
Control	0	0	0	0	0	1	0
Control	0	1	0	0	0	0	0
Control	0	0	0	0	0	0	0
Control	0	0	0	0	0	0	0
Control	0	0	0	0	0	0	0
Control	0	0	0	0	0	0	0
Control	0	1	0	1	1	0	0
Control	0	1	0	0	0	0	0
Control	0	0	0	0	1	0	1
Control	0	0	0	0	1	0	0
Control	0	0	1	0	1	0	0
Control	0	1	0	0	1	1	0
Control	0	0	0	0	0	0	0
Control	0	0	0	0	1	1	0
Control	0	0	0	1	0	0	0
Control	0	1	0	0	0	1	0
Control	0	0	0	0	0	0	0
Control	0	0	0	0	0	0	0
Control	0	1	0	0	1	0	0
Control	0	0	0	0	0	0	0
Control	0	1	0	1	0	0	0
Control	0	0	0	0	0	0	0
Control	1	0	0	0	1	1	0
Control	0	0	1	1	1		0
Control	0	1	0	0	0	0	0
Control	0	0	0	0	0	0	0
Control	0	0	0	0	1	0	0
Control	0	1	0	1	0	0	0
Control	0	1	0	0	0	0	0
Control	1	0	0	0	0	0	0
Control	0	0	0	0	1	0	0
Control	0	1	0	1	1	0	0
Control	0	1	0	0	0	0	0
Control	0	0	0	0	0	0	0
Control	0	0	0	0	0	0	0
Control	0	0	0	0	0	0	0
Control	0	0	0	0	0	0	0
Control	0	0	0	0	1	0	0
Control	0	1	0	1	0	0	0
Control	0	0	0	0	1	0	0
Control	0	0	1	0	0	0	0
Control	0	0	1	0	0	0	0
Control	0	0	0	0	1	0	0
Control	1	0	0	0	0	0	0
Control	0	0	0	0	1	0	0
Control	0	0	1	0	1	0	1
Control	0	1	0	1	0	0	0
Control	0	1	0	1	0	0	0
Control	0	0	0	0	0	0	0
Control	0	0	0	0	0	0	0
Control	0	0	0	1	0	0	0
Control	1	0	0	1	1	0	0
Control	0	0	0	0	0	0	0
Control	0	0	0	0	0	0	0
Control	0	0	0	0	1	0	0
Control	0	0	0	0	0	0	0
Control	0	0	0	0	1	0	0
Control	1	0	0	1	1	1	0
Control	0	0	0	1	1	0	0
Control	0	0	0	0	0	0	0
Control	0	1	0	1	1	0	0
Control	0	0	0	0	0	0	0
Control	0	0	0	0	0	0	0
Control	0	1	0	0	1	0	0
Control	1	0	0	0	0	0	0
Control	0	0	0	0	0	0	0
Control	0	0	0	0	1	0	0
Control	0	0	0	0	1	0	0
Control	0	0	0	0	0	0	0
Control	0	0	0	1	1	0	0
Control	1	0	0	0	0	0	0
Control	0	1	0	0	0	0	0
Control	1	0	0	0	0	0	0
Control	0	1	0	0	0	0	0
Control	1	0	0	0	0	0	0
Control	0	1	0	0	0	0	0
Control	0	0	0	1	1	1	0
Control	0	0	0	0	1	0	0
Control	0	0	0	0	0	0	0
Control	0	1	0	0	0	0	0
Control	0	0	0	0	0	0	0
Control	0	0	0	0	0	0	0
Control	0	0	0	0	0	0	0
Control	0	0	0	1	0	0	0
Control	0	0	0	0	0	0	0
Control	0	1	0	0	0	0	0
Control	0	1	0	1	0	0	0
Control	0	1	0	0	0	0	0
Control	1	0	0	0	0	0	0
Control	0	0	0	0	1	1	0
Control	1	0	1	0	0	0	0
Control	0	0	0	0	0	0	0
Control	0	1	0	1	0	0	0
Control	0	0	0	0	0	0	0
Control	0	0	0	1	0	0	0
Control	0	0	0	0	0	0	0
Control	0	0	0	1	0	0	0
Control	0	0	0	0	0	0	0
Control	0	0	0	0	0	0	0
Control	0	0	0	0	0	0	0
Control	0	0	0	0	0	0	0
Control	0	0	0	1	0	0	0
Control	0	1	0	1	0	0	0
Control	0	0	0	0	0	0	0
Control	0	0	0	0	0	0	0
Control	0	0	0	0	0	0	0
Control	0	0	0	0	0	0	0
Control	0	0	0	0	1	1	0
Control	0	0	0	0	1	1	0
Control	0	1	0	0	0	0	0
Control	0	0	0	0	0	0	0
Control	0	1	0	1	1	0	0
Control	0	1	0	0	0	0	0
Control	0	0	0	0	0	0	0
Control	0	0	0	0	0	0	0
Control	0	1	0	1	0	0	0
Control	0	0	0	0	0	0	0
Control	0	0	0	0	1	0	0
Control	1	1	0	1	1	1	0
Control	1	0	0	0	0	0	0
Control	0	0	0	0	0	0	0
Control	0	1	0	0	0	0	0
Control	0	0	0	0	0	0	0
Control	0	0	0	0	0	0	0
Control	0	1	0	0	0	0	0
Control	0	0	0	0	0	0	0
Control	0	1	0	0	0	0	0
Control	0	0	0	0	0	0	0
Control	0	0	0	0	0	0	0
Control	0	0	0	0	0	0	0
Control	0	0	0	0	0	0	0
Control	1	0	0	0	0	1	0
Control	0	0	0	0	0	0	0
Control	0	0	0	0	0	0	0
Control	0	0	0	0	1	0	0
Control	0	0	0	0	0	0	0
Control	0	0	1	0	0	0	0
Control	0	0	0	0	0	0	0
Control	0	1	0	0	0	1	0
Control	0	1	0	0	0	0	0
Control	0	0	0	0	0	0	0
Control	1	0	0	0	0	0	0
Control	0	0	0	0	0	0	0
Control	0	0	0	1	0	0	0
Control	0	0	0	0	0	0	0
Control	0	0	0	0	0	0	0
Control	0	0	0	1	1	0	0
Control	0	0	0	0	0	0	0
Control	0	0	0	1	0	0	0
Control	0	0	0	0	0	0	0
Control	0	1	0	1	0	0	0
Control	1	0	0	0	0	0	0
Control	0	0	0	0	0	0	0
Control	0	0	0	0	0	0	0
Control	0	0	0	0	0	0	0
Control	0	0	0	0	0	0	0
Control	0	0	0	0	0	0	0
Control	0	0	0	0	0	0	0
Control	1	0	0	0	0	0	0
Control	1	0	0	0	0	1	0
Control	0	1	0	0	0	0	0
Control	0	1	0	0	1	0	0
Control	0	1	0	0	0	1	0
Control	0	0	0	0	1	0	0
Control	0	1	0	1	0	1	0
Control	0	1	0	0	1	0	0
Control	0	0	0	0	0	0	0
Control	0	0	0	1	0	1	0
MUO	1	0	0	1	1	0	0
MUO	0	0	0	1	0	1	0
MUO	1	0	0	1	0	0	0
MUO	1	0	0	0	0	0	0
MUO	0	0	1	1	0	0	0
MUO	0	0	0	1	0	0	0
MUO	0	0	0	0	0	0	0
MUO	1	0	0	1	0	0	0
MUO	0	1	0	1	1	1	0
MUO	1	0	0	0	1	0	0
MUO	1	0	0	0	1	0	0
MUO	0	0	0	1	0	0	0
MUO	0	0	0	1	1	1	0
MUO	0		0	0	0	0	0
MUO	1	1	0	1	1	1
MUO	0	1	0	1	1	0	0
MUO	0	0	0	1	1	0	0
MUO	1	1	0	0	0	0	0
MUO	1	0	0	0	1	1	0
MUO	0	0	0	0	1	0	0
MUO	1	0	0	0	1	1	0
MUO	1	0	0	1	0	0	0
MUO	1	1	0	0	1	0	0
MUO	0	1	0	0	1	1	0
MUO	0	1	0	1	0	0	0
MUO	0	0	0	0	0	0	0
MUO	0	0	0	0	0	1	0
MUO	0	1	0	1	0	1	0
MUO	0	1	0	1	0	0	0
MUO	0	1	0	1	0	0	0
MUO	1	1	0	1	1	0	0
MUO	1	0	0	0	0	0	0
MUO	0	0	0	1	1	1	0
MUO	0	0	0	0	0	0	0
MUO	0	0	0	0	0	0	0
MUO	0	0	0	1	0	0	0
MUO	0	0	0	0	0	0	0
MUO	0	1	0	1	0	0	0
MUO	0	1	0	1	0	0	0
MUO	1	0	0	0	0	0	0
MUO	0	0	0	1	1	0	0
MUO	0	1	0		0	0	0
MUO	0	0	0	1	0	0	0
MUO	0	1	0	1	0	1	0
MUO	0	0	0	1	1	0	0
MUO	0	0	0	1	0	0	0
MUO	0	0	0	1	1	0	0
MUO	1	0	0	0	0	0	0
MUO	0	1	0	1	0	0	0
MUO	0		0		0	1	0
MUO	0	1	0	0	0	0	0
MUO	0	0	0	1	0	0	0
MUO	0	0	0	1	1	0	0
MUO	0	0	0	1	0	0	0
MUO	0	0	0	0	0	0	1
MUO	0	0	0	1	0	0	0
MUO	0	0	0	0	0	0	0
MUO	1	1	0	1	1	0	0
MUO	0	0	0	1	1	0	0
MUO	0	0	0	1	0	0	0
MUO	0	0	0	1	0	0	0
MUO	1	1	0	1	0	0	0
MUO	0	0	1		1	0	0
MUO	0	1	1		1	0	0
MUO	0	0	0	1	1	0	0
MUO	0	0	0	1	1	0	0
MUO	1	1	0	1	1	1	0
MUO	1	1	0	1	1	1	0
MUO	0	0	0	1	0	0	0
MUO	0	0	0	1	0	0	0
MUO	0		0	0	0	1	0
MUO	0	0	0	1	0	0	0
MUO	1	1	0	0	0	0
MUO	0	1	0	1	1	0	0
MUO	0	1	1	0	0	1	0
MUO	0	0	0	1	1	1
MUO	0	0	0	1	0	0	0
MUO	0	0	0	1	0	0	0
MUO	0	1	0	1	1	0	0
MUO	0	0	0	0	1	0	0
MUO	0	1	0	1	1	1	0
MUO	0	1	0	1	1	1	0
MUO	0	0	0	0	0	0	0
MUO	0	0	0	0	1	0	0
MUO	0	1	0	1	1	1	0
MUO	0	0	0	1	0	0	0
MUO	0	0	0	1	0	0	0
MUO	0	1	0	1	1	1	0
MUO	0	0	0	0	0	0	0
MUO	0	1	1	0	0	1	1
MUO	1	1	0	1	0	0	0
MUO	0	0	0	0	0	0	0
MUO	0	1	0	0	0	0	0
MUO	1	1	1	0	1	1	0
MUO	0	1	0	1	0	0	0
MUO	1	0	0	1	0	0	0
MUO	0	0	0	0	0	1	0
MUO	0	1	0	1	1	0	0
MUO	0	1	1	0	1	0	0
MUO	0	0	0	1	1	0	0
MUO	0	1	0	1	0	0	0
MUO	0	1	0	0	0	0	0
MUO	0	1	0	1	1	0	0
MUO	0	0	0	1	0	0	0
MUO	0	0	0	1	0	0	0
MUO	0	0	0	1	0	0	0
MUO	1	0	0	1	0	0	0
MUO	0	0	1	1	0	0	0
MUO	0	1	0	1	1	1	0
MUO	1	1	0	1	1	1	0
MUO	0	0	0	1	0	0	0
MUO	0	0	1	1	1	0	0
MUO	0	0	0	1	0	0	0
MUO	0	0	0	1	0	0	0
MUO	0	0	0	1	0	0	0
MUO	0	0	0	1		0	0
MUO	0	0	0	1	0	0	0
MUO	0	0	0	1	1	0	0
MUO	0	0	0	1	0	0	0
MUO	0	0	0	0	1	0	0
MUO	0	0	0	0	0	0	0
MUO	0	0	0	0	1	0	0
MUO	0	0	1	0	1	0	0
MUO	0	1	0	1	1	0	1
MUO	0	0	0	1	1	1	0
MUO	0	0	0	0	1	1	0
MUO	0	1	0	1	0	0	0
MUO	1	0	0	1	0	0	0
MUO	0	1	0	1	1	1	0
MUO	0	0	1	1	1	0	0
MUO	0	0	0	1		0	0
MUO	0	1	0	1	0	1	0
MUO	0	1	0	1	0	0	0
MUO	0	0	1	1	0	0	0
MUO	1	1	0	1	0	1	0
MUO	1	1	0	0	0	1	0
MUO	0	0	0	1	1	0	0
MUO	0	1	0	0	0	0	0
MUO	0	0	0	1	0	0	0
MUO	0	1	0	1	0	1	1
MUO	1	0	0	1	0	0	1
MUO	0	1	0	1	0	0	0
MUO	0	0	0	0	1	0	0
MUO	1	0	0	1	0	0	0
MUO	0		0	1	1	1	0
MUO	0	0	1	0	0	0	0
MUO	0	0	0	1	1	0	0
MUO	0	1	0	1	1	1	0
MUO	0	1	0	0	1	1	1
MUO	0	0	0	1	0	0	0
MUO	0	0	0	0	0	0	0
MUO	0	1	0	0	0	0	0
MUO	0	1	1	1	0	0	0
MUO	1	1	1	0	1	1	0
MUO	0	0	0	1	1	1	0
MUO	1	0	1	0	0	1
MUO	0	0	0	0	0	0	0
MUO	0	1	0	1	0	1	0
MUO	0	0	0	0	0	0	0
MUO	0	1	0	1	1	0	0
MUO	0	0	0	1	0	0	0
MUO	0	1	0	1	1	0	0
MUO	1	1	0	1		1	0
MUO	0	0	1	0	1	0	0
MUO	1	0	0	1	1	0	0
MUO	0	0	0	1	0	0	0
MUO	1	1	0	1	1	0	0
MUO	0	1	0	1	1	0	0
MUO	1	0	0	0	0	0	0
MUO	0	0	0	1	0	0	0
MUO	0	0	0	1	0	0	0
MUO	0	0	0	0	0	0	0
MUO	1	0	0		0	1	0
MUO	1	0	0	0	0	0	0
MUO	0	1	0	1	1	0	0
MUO	0	0	0	1	1	0	0
MUO	1	0	1	0	0	0	0
MUO	0	0	1	0	0	0	0
MUO	0	0	1	0	0	0	0
MUO	0	1	0	0	1		0
MUO	1	1	0	0	0	0	0
MUO	0	0	0	1	0	0	0
MUO	0	0	0	1	0	0	0
MUO	0	0	0	1	0	0	0
MUO	0	1	0	0	0	0	0
MUO	0	1	0	1	0	0	0
MUO	1	1	1	1	1	1	0
MUO	0	0	0	1	1	1	0
MUO	1	1	0	1	0	0	0
MUO	0	0	0	1	0	0	0
MUO	0	0	1	0	0	0	0
MUO	0	1	1	0	0	0	0
MUO	0	0	0	0	0	0	1
MUO	0	1	0	0	0	0	0
MUO	0	1	0	1	1	1	0
MUO	0	0	0	1	1	0	0
MUO	0	0	0	1	0	0	0
MUO	1	0	0	1	0	0	0
MUO	0	0	0	1	0	0
MUO	0	1	0	1	0	1	0
MUO	0	0	0	1	1	0	0
MUO	0	0	1	1	1	1	0
MUO	1	0	0	0
MUO	0	0	0	1		0
MUO	1	0	0	1	1	1	0
MUO	1	0	0	1		0
MUO	0	1	0	0	0	1	0
MUO	0	0	0	1	0	0
MUO	0	0	0	1	1		0
MUO	0	0	0	0	0	0
MUO	0	0	0	1	0	0	0
MUO	1	0	0	1	1	1	0
Control	0	0	0	0	0	0	0
Control	0	0	0	0	1	0	0
Control	0	0	0	0	1	0	0
Control	0	0	0	1	0		0
Control	1	1	0	1	1	1	0
Control	0	1	0	0		0
Control	0	0	0	0	0	0	0
Control	0	1	0	1	1	0	0
Control	1	1	0	0	1	0	0
Control	0	1	0		0	0	0
Control	0	0	0	0	0	0	0
Control	0	0	0	0	0	0	0
Control	0	0	0	0	0	0	0
Control	0	0	0	0	1	0	0
Control	0	0	0	0	0	0	0
Control	0	0	0	0	0	0	0
Control	0	0	0	1	0	1	0
Control	0	0	0	0	0	0	0
Control	0	0	0	0	0	0
Control	0	0	0	1	0	0
Control	0	0	0	0	0	0	0
Control	1	1	0	0	0	0	0
Control	0	1	0	1	0	0	0
Control	0	1	0	1	1	1
Control	0	0	0	0	0	0	0
Control	0	1	0	0	0	0	0
Control	0	1	0	0	0	0	0
Control	0	1	0	0	0	1	0
Control	0	0	0	0	0	0	0
Control	0	0	0	0	0	0	0
Control	0	1	0	1	0	1	0
Control	1	0	0	0	0	0	0
Control	0	0	0		0	1
Control	0	1	0	1	0	0
Control	1	1	0	0	0	0	0
Control	1	0	0	0	0	0
Control	0	0	0	1	0	0	0
Control	0	0	0	0		0	0
Control	0	1	0	0	0	0
Control	0	0	0	0	1	0	0
Control	0	0	0	0	1	0	0
Control	1	0	0	0		0	0
Control	0	0	0	0	0	0	0
Control	0	0	0	0	0	0	0
Control	0	0	0	0	0	0	0
Control	0	0	0	1	0	0	0
Control	0	0	0	0	0	0	0
Control	1	1	0	0	0	0	0
Control	0	0	0	0	0	0	0
Control	0	0	0	0	0	0	0
Control	0	0	0	1	0	0	1
Control	0	0	0	0	0	0	0
Control	0	1	0	0	0	0	0
Control	0	1	0	0	0	0	0
Control	0	0	0	0	0	0	0
Control	0	0	0	0	0	0	0
Control	1	1	0	1		1
Control	0	0	0	1	0	0	0
Control	0	1	0	1	1	1	0
Control	0	1	0	0	0	0	0
Control	0	0	0	1	1	0	0
Control	0	0	1	0		0	0
Control	0	1	0	0	0	0	0
Control	0	0	0	0	0	0	0
Control	1	0	0	0	0	1
Control	0	0	0	0	1	0	0
Control	0	0	0	0	0	0	0
Control	0	0	0		0	0	0
Control	0	0	0	0	0	0	0
Control	0	0	0	1	0	0	0
Control	0	0	0		0	0	0
Control	0	0	0	0	1	0	0
Control	0	0	0	0	0	0	0
Control	0	1	0	1	1	0	0
Control	0	1	0	0	0	0
Control	0	0	0	1	0		0
Control	0	0	0	1	0	0	0
Control	0	0	0	1	0	0	0
MUO	0	0	0	1	1	1	0
MUO	0	0	0	0	0	0	0
MUO	0	1	0	1	0	1	0
MUO	0	1	0	1	1	1	0
MUO	0	0	0	1	0	0	0
MUO	0	0	0	0	0	1	0
MUO	0	0	0	0	0	0	0
MUO	0	1	0	1	1	1	0
MUO	0	0	0	1	1	0	0
MUO	0	0	0	1	0	0	0
MUO	0	1	0	0	0	0	0
MUO	0	0	0	0	0	0	0
MUO	0	1	0	1	1	0	0
MUO	0	0	0	1		0	0
MUO	0	1	0	1	0	0	0
MUO	0	1	0	1	0	0	0
MUO	0	1	0		0	0	0
MUO	0	0	0	0	0	0	0
MUO	0	1	0	1	1	0	0
MUO	0	0	0	0	0	0	0
